# Supplementary material for: Chitosan Hydrogels Based on the Diels–Alder Click Reaction: Rheological and Kinetic Study
Source: Polymers (Basel). 2022 Mar 16;14(6):1202. doi: 10.3390/polym14061202 (PMC8955920; doi:10.3390/polym14061202)
Supplement: Supplementary file 1 [file polymers-14-01202-s001.zip]

Archive with 1 entries (1 files):
- polymers-1591798-supplementary.pdf
